# Supplementary material for: Advances in Integrated Antimicrobial Resistance Surveillance and Control Strategies in Asia-Pacific Economic Cooperation Economies: Assessment of a Multiyear Building Capacity Project
Source: Antibiotics (Basel). 2022 Jul 29;11(8):1022. doi: 10.3390/antibiotics11081022 (PMC9405055; doi:10.3390/antibiotics11081022)
Supplement: Supplementary file 1 [file antibiotics-11-01022-s001.zip]

Archive with 1 entries (1 files):
- antibiotics-1600994-supplementary.pdf
